# Supplementary material for: Dietary Intervention with Resistant Starch-Rich Unripe Plantain Flour Restores Gut Microbiome–Metabolome Axis and Ameliorates Type 2 Diabetes in Rats
Source: Foods. 2025 Nov 21;14(23):3996. doi: 10.3390/foods14233996 (PMC12692605; doi:10.3390/foods14233996)
Supplement: Supplementary file 1 [file foods-14-03996-s001.zip]

Archive with 1 entries (1 files):
- foods-3928703-supplementary.pdf
